# Supplementary material for: In Vitro and In Vivo Inhibition of MATE1 by Tyrosine Kinase Inhibitors
Source: Pharmaceutics. 2021 Nov 25;13(12):2004. doi: 10.3390/pharmaceutics13122004 (PMC8707461; doi:10.3390/pharmaceutics13122004)
Supplement: Supplementary file 1 [file pharmaceutics-13-02004-s001.zip]

Archive with 1 entries (1 files):
- pharmaceutics-1444451-supplementary.pdf
